# Supplementary material for: Role of the APOE polymorphism in carotid and lower limb revascularization: A prospective study from Southern Italy
Source: PLoS One. 2017 Mar 1;12(3):e0171055. doi: 10.1371/journal.pone.0171055 (PMC5332070; doi:10.1371/journal.pone.0171055)
Supplement: S1 File — (XLS) [file pone.0171055.s001.xls]

## Sheet: data set x Plos One
Age	Myocardial infarction	Myocardial revascularization	Stroke	Carotid revascularization	Lower limb revascularization	Follow Up (months)	APOE	MACE (months of follow up)	MACE at follou Up	Revascularizations (months of follow up)	Revascularizations at follow up	Acute Cardiovascular events (months of follow up)	Acute Cardiovascular events at follow up	Total death	Cardiac death	Cancer death	death (months of follow up)	Gender	Myocardial Revascularization at follow up	Myocardial Revascularization (months of follow up)	Carotid revascularization at follow up	Carotid revascularization (months to follow up)	Lower limb revascularization at follow up	Lower limb revascularization (months of follow up)	Hypertension	Type 2 diabetes	Dyslipidemia	Waist circumference	Waist-hip ratio	Cancer	Smoking	LVEF	Heart rate	Systolic blood pressure	Diastolic blood pressure		BMI	LVMI	Fasting glucose	eGFR	creatine	Triglycerides	Total Ch	Serum uric acid	HDL-Ch	LDL-Ch	HOMAir	β-Blockers	ACE inhibitors
52	0	1	0	0	0	50	2	50	0	50	0	50	0	0	0	0	50	0	0	50	0	50	0	50	1	0	1	93	0.93	0	0	60	48	157.5	80		26.2188		99	85.79	0.75	138	348		41	279.4		0	0
53	0	0	0	0	1	14	2	14	0	14	0	14	0	0	0	0	14	1	0	14	0	14	0	14	1	0	1	101	0.97	0	1	60	67	140	80		28.1969	68.2219	92	85.06	0.63	250	193	5.04	47	96.6		0	0
59	0	0	1	0	0	30	2	30	0	30	0	30	0	0	0	0	30	0	0	30	0	30	0	30	1	1	1	105	0.95	0	0	60	76	125	80		30.6667	58.6591	144	90.63	0.91	171	132	3.94	40	57.8	5.51111	0	0
64	0	0	1	1	0	35	2	35	0	35	0	35	0	0	0	0	35	1	0	35	0	35	0	35	1	1	1	109	1.07	0	1	67	74	135	80		31.2175	100.832	99	79.45	1	134	147	4.98	36	84	6.19259	0	0
64	0	0	0	0	0	24	2	24	0	24	0	24	0	0	0	0	24	0	0	24	0	24	0	24	0	0	1	94	1.01	1	1	60	63	120	80		26	73.5555	83	93.9	0.87	232	178	5.65	45	86.6	0.601481	0	0
65	0	0	0	0	0	43	2	43	0	43	0	43	0	0	0	0	43	0	0	43	0	43	0	43	1	1	0			0	1	60	84	160	80		29.5306	74.6377	127	91.33	0.81	374	217	6.04	40	102.2	4.42148	0	0
68	0	0	0	0	0	14	2	14	0	14	0	14	0	0	0	0	14	1	0	14	0	14	0	14	1	1	1	100	0.93	0	0	60	92	140	80		30	98.3541	164	37.16	1.48	107	171	6.57	56	93.6	5.62864	0	1
69	1	1	0	1	0	40	2	40	0	40	0	40	0	1	0	1	40	0	0	40	0	40	0	40	1	1	1	86	0.9	1	0	50	76	127.5	80		29	86.9494	99	52.97	1.41	56	105	5.31	38	55.8	0.342222	0	1
69	0	1	0	0	0	44	2	44	0	44	0	44	0	0	0	0	44	0	0	44	0	44	0	44	1	1	1	103	1.03	0	1	60	83	142.5	87.5		29.7211	111.154	105	56.99	1.32	219	198	4.65	45	109.2	4.43333	1	0
70	0	0	0	0	0	42	2	42	0	42	0	42	0	0	0	0	42	1	0	42	0	42	0	42	1	1	1	108	0.98	0	0	60	79	130	80		29.7056	69.7884	136	95.5	0.65	107	140	3.4	50	68.6	2.95506	0	0
70	0	0	0	1	0	13	2	13	0	13	0	13	0	0	0	0	13	0	0	13	0	13	0	13	1	0	0	93	0.92	0	0	60	70	132.5	80		26	94.1463	109	82.53	0.68	90	159	4.27	71	70	4.1716	0	0
72	1	1	0	0	0	45	2	45	0	45	0	45	0	0	0	0	45	1	0	45	0	45	0	45	1	1	1	93	1.03	1	0	60	63	130	80		25	55.8282	167	94.96	0.65	113	205	2.98	65	117.4	2.92741	0	1
72	0	0	1	1	0	46	2	46	0	46	0	46	0	0	0	0	46	0	0	46	0	46	0	46	1	1	1	110	1	0	0	65	80	130	100		35.1562	96.1194	122	60.74	1.24	104	154	6.64	51	82.2	3.13284	0	1
72	1	1	0	0	0	6	2	1	1	6	0	6	0	1	0	1	6	0	0	6	0	6	0	6	1	1	1	106	0.96	1	0	40		140	80		29.9401	136.17	96	35.39	1.98	68	102	7.99	37	51.4	0.948148	0	0
73	0	0	0	0	0	18	2	18	0	18	0	18	0	0	0	0	18	0	0	18	0	18	0	18	1	0	1	107	1.08	0	1	60	65	110	65		32.8889	66.107	99	117.16	0.7	95	156	6.35	81	56	3.40099	0	0
73	0	0	0	0	1	19	2	19	1	19	1	19	0	0	0	0	7	0	0	7	1	3	0	7	1	0	1	100	0.98	0	0	60	60	135	80		30.0781	114.858	88	81.6051	0.96	55	86	3.58	45	30	1.3037	0	0
75	1	1	0	1	0	39	2	39	0	39	0	39	0	0	0	0	39	0	0	39	0	39	0	39	1	1	1	98	0.98	0	1		71	135	80		28.5	118	148	82.93	0.94	56	124	4.75	62	50.8	9.17235	1	1
76	0	1	0	0	0	24	2	10	1	10	1	24	0	0	0	0	24	0	0	24	1	10	0	24	1	1	1	98	1	0	0	60	80	100	60		28.5	95.9915	132	55.9	1.32	95	141	7.82	57	65	5.81037	0	1
77	1	0	0	1	0	46	2	45	0	46	0	45	0	0	0	0	46	0	0	45	0	46	0	46	1	1	1	110	0.94	0	0	55	83	145	90		32.4661	106.623	148	79.56	0.97	55	123		46	66	5.29877	0	0
77	0	0	0	0	0	22	2	20	1	20	1	22	0	0	0	0	22	0	0	22	1	20	0	22	0	0	1	106	0.99	0	0	55	74	120	80		30.1038	70.7079	112	76.13	1.01	170	115	7.8	29	52	6.63704	0	0
78	0	0	0	1	0	31	2	31	1	31	0	31	0	1	0	1	31	0	0	31	0	31	0	31	1	1	1	125	1.17	1	0	55	76	157.5	85		33.2265	150.982	328	44.88	1.23	161	174	6.56	41	100.8	125.288	0	0
78	0	0	0	0	0	34	2	34	0	34	0	34	0	0	0	0	34	0	0	34	0	34	0	34	1	0	1	98	0.98	0	0	55	60	145	80		29	54.6463	110	74.04	1.03	84	136	7.66	52	67	1.9284	1	1
78	0	0	0	0	0	12	2	12	0	12	0	12	0	0	0	0	12	0	0	12	0	12	0	12	0	0	1	92	0.93	0	0	60	76	120	80		27.6888	66.8258	96	87.86	0.89	121	132	5.14	52	56	1.77778	0	0
79	0	0	0	1	0	46	2	46	0	46	0	46	0	0	0	0	46	1	0	46	0	46	0	46	1	0	1			0	0	60	71	125	90		31.2386	119.247	108	73.35	0.8	146	235		44	161.8	3.38667	0	1
80	0	0	0	0	0	43	2	43	0	43	0	43	0	0	0	0	43	1	0	43	0	43	0	43	1	1	1	100	0.96	0	0	60	68	110	80		34.1932	98.564	127	80.06	0.74	126	121	5.03	42	53.8	9.75235	0	0
80	0	0	0	0	0	23	2	23	0	23	0	23	0	0	0	0	23	0	0	23	0	23	0	23	1	0	1	120	1.08	0	0	60	60	155	80		32.0499	72.0867	104	72.2	1.05	266	122	5.27	34	34.8	4.67358	0	0
81	0	1	0	0	0	43	2	43	0	43	0	43	0	0	0	0	43	0	0	43	0	43	0	43	1	0	1	103	0.98	0	0	60	68	130	80		28.4874	73.0851	98	56.17	1.3	91	120	4.59	42	59.8	3.19407	1	1
78	0	0	0	0	0	44	4	44	0	44	0	44	0	0	0	0	44	0	0	44	0	44	0	44	1	1	1	115	1.05	0	0	50	59	127.5	80		26.8923	118.222	140	96.58	0.82	164	165	2.91	50	82.2	2.83457	1	1
45	0	0	0	0	0	31	3	31	0	31	0	31	0	0	0	0	31	0	0	31	0	31	0	31	0	0	1			0	1	60	59	120	80		24.7375	55.9541	78	91.43	0.99	73	117	4.62	46	56	0.77037	0	0
51	1	1	1	0	1	48	3	48	0	48	0	48	0	0	0	0	48	0	0	48	0	48	0	48	1	0	1	81	0.92	0	0	60	71	120	77.5		20.202	53.2386	78	156.38	0.58	305	263	5.32	54	148	0.539259	1	1
51	1	1	0	0	0	47	3	47	0	47	0	47	0	0	0	0	47	0	0	47	0	47	0	47	1	1	1	110	1.05	0	1	50	64	127.5	80		32.0649	72.8459	266	111.09	0.78	100	120	4.14	40	60	8.20988	1	1
55	0	0	0	0	0	25	3	25	0	25	0	25	0	0	0	0	25	1	0	25	0	25	0	25	1	1	1	108	0.92	1	0	60	86	160	80		31.6443	74.2542	127	78.02	0.81	251	144	5.61	46	47.8		1	0
55	1	1	0	0	0	33	3	33	0	33	0	33	0	0	0	0	33	0	0	33	0	33	0	33	1	0	1	95	1	0	0	37	77	120	80		29.0533	87.6753	94			109	213	4.53	79	112		1	1
56	0	0	1	1	0	20	3	20	0	20	0	20	0	0	0	0	20	0	0	20	0	20	0	20	1	0	1	89	0.89	1	1	60	73	130	80		22.8164	64.3551	80	99.1	0.85	80	238	5.52	95	127	0.82963	0	1
57	0	0	0	1	0	33	3	1	1	33	0	1	1	0	0	0	33	1	1	0	0	33	0	33	1	0	1	114	0.97	0	1	60	56	137.5	80		37.0356	87.3649	90	65.81	0.93	104	236	6.21	41	164	3.84444	0	1
57	0	1	0	1	0	42	3	42	0	42	0	42	0	0	0	0	42	0	0	42	0	42	0	42	1	1	1	94	0.91	0	0	55		135	80		27.0169	82.8751	121	107.45	0.79	70	141	4.19	51	76	2.24074	1	0
58	0	0	0	0	0	28	3	28	0	28	0	28	0	0	0	0	28	1	0	28	0	28	0	28	1	0	1	99	0.91	0	1	60	61	160	90		28.0404	77.6962	100	88.43	0.72	276	239		33	187.8		0	0
58	1	1	0	0	0	19	3	19	0	19	0	19	0	0	0	0	19	0	0	19	0	19	0	19	1	1	1	112	1.05	0	1	38	60	180	95		34.8944	147.635	128	76.53	1.06	146	141	5.54	41	70.8	1.8963	1	0
58	1	1	0	0	0	43	3	43	0	43	0	43	0	0	0	0	43	0	0	43	0	43	0	43	1	0	1	90	0.9	0	0	55	64	110	80		23.815	52.1372	100	98.4	0.85	82	145	4.16	45	83.6	1.92593	1	1
59	0	0	0	0	1	26	3	26	0	26	0	26	0	0	0	0	26	1	0	26	0	26	0	26	1	0	1	100	0.92	0	0	60	76	140	80		29.6358	52.6833	94	91.03	0.7	85	163	5.13	56	90		0	1
59	0	0	0	0	0	46	3	46	0	46	0	46	0	0	0	0	46	1	0	46	0	46	0	46	1	1	1	90	0.87	0	0	55	93	150	90		24.7768	63.62	112	108.38	0.6	68	236	4.02	70	152.4	2.07407	0	0
59	1	0	0	0	1	44	3	44	0	44	0	44	0	0	0	0	44	0	1	7	0	44	0	44	1	1	1	110	0.96	0	1	60	78	147.5	90		32.1463	71.9439	180	80.09	1.01	106	159	5.02	44	93.8	22.7111	0	0
59	0	0	0	0	0	35	3	35	0	35	0	35	0	0	0	0	35	0	0	35	0	35	0	35	1	0	1	98	0.98	0	0	57	90	125	80		27.4145		90	83.21	0.98	107	210	6.45	56	132.6	5.24444	1	1
59	0	0	0	0	0	49	3	23	1	49	0	49	0	0	0	0	49	0	0	49	0	49	0	49	0	1	1	107	0.98	1	1	55	55	120	80		29.685		161	145.58	0.6	221	267		52	170.8	6.87728	0	0
59	0	0	0	0	0	22	3	0	1	1	1	22	0	0	0	0	22	0	0	22	0	22	1	0	0	0	1	100	0.99	0	0	65	60	105	80		29.271	63.1561	109	95.4607	0.87	122	208	4.97	60	127		0	0
60	0	0	0	0	1	20	3	20	0	20	0	20	0	0	0	0	20	1	0	20	0	20	0	20	0	0	1	92	0.95	0	1	65	61	115	80		26.5731	59.5412	86	74.53	0.83	216	261	5.62	49	168.8		0	0
61	0	0	0	0	0	25	3	25	0	25	0	25	0	0	0	0	25	1	0	25	0	25	0	25	1	0	1	101	0.92	0	0		73	140	80		31.0547		106	82.23	0.76	70	147	4.55	68	65	3.2716	0	0
61	1	1	0	1	0	45	3	45	0	45	0	45	0	0	0	0	45	0	0	45	0	45	0	45	1	0	1	92	0.92	0	0	45	50	102.5	80		26.7698	73.877	94	82.37	0.98	65	129	4.66	50	66	1.43901	0	0
61	0	0	0	0	0	15	3	0	1	1	1	15	0	0	0	0	15	0	0	15	1	0	0	15	1	0	1	95	0.94	0	1	65	57	120	80		23.9869	58.3126	90	90.0238	0.91	84	179	5.44	49	95		0	0
62	0	0	0	0	0	32	3	32	1	32	1	32	0	0	0	0	32	1	0	32	1	3	0	32	1	0	1	95	0.83	1	0	60	59	127.5	70		34.375	77.0837	108	42.78	1.34	90	160	8.58	49	93	4.21333	0	1
62	1	0	0	0	0	45	3	45	0	45	0	45	0	0	0	0	45	0	1	9	0	45	0	45	1	0	1	115	1.03	0	1	60	83	125	80		33.4622	86.0505	91	96.76	0.85	138	144	6.19	13	103.4	2.42667	1	1
62	0	0	0	0	1	38	3	38	0	38	0	38	0	0	0	0	38	0	0	38	0	38	0	38	1	0	1	100	0.94	0	1	65	55	147.5	80		26.1286	69.9085	85	119.48	0.71	82	200	5.63	70	113.6	0.965432	0	0
62	0	0	0	1	0	15	3	15	0	15	0	15	0	0	0	0	15	0	0	15	0	15	0	15	1	0	1	105	1	0	1	60	83	145	80		29.5502	78.0417	90	95.2	0.84	112	184	4.52	38	123.6		0	0
63	0	0	0	0	1	23	3	23	0	23	0	23	0	0	0	0	23	0	0	23	0	23	0	23	1	1	1	100	0.97	1	1	60	76	155	90		28.6501	100.413	109	102.3	0.81	120	121	4.83	37	60	2.63753	0	0
63	1	1	0	0	0	28	3	28	0	28	0	28	0	0	0	0	11	0	0	28	0	28	0	28	1	0	1	103	0.97	0	0	50	62	140	80		26.5118	26.494	99	98.09	0.84	87	125	4.75	43	64.6	3.86222	1	1
63	0	0	0	0	0	17	3	2	1	17	0	2	1	1	1	0	17	0	0	17	0	17	0	17	1	1	1			1	1			107.5	80		21.1927		112	177.9	0.5	82	152	6.39	60	75.6	1.65926	1	0
63	0	0	0	0	0	23	3	23	0	23	0	23	0	0	0	0	23	0	0	23	0	23	0	23	1	1	0	96	1.02	0	0	60	69	160	90		25.7812	63.1431	208	69.66	1.13	178	226	4.68	44	146.4	2.62963	0	1
63	0	0	0	0	1	40	3	40	0	40	0	40	0	0	0	0	40	0	0	40	0	40	0	40	1	0	1	96	0.94	0	0	60	69	110	60		26.398	73.5776	105	131.45	0.65	106	188	4.68	51	115.8	3.62963	0	0
63	1	1	0	0	0	13	3	13	0	13	0	13	0	1	0	1	13	0	0	13	0	13	0	13	1	1	1	106	1.06	1	0	55	78	115	80		27.5482	56.5013	89	49.7	1.51	186	151	9.12	33	80.8	3.34025	0	0
63	0	0	0	0	0	49	3	49	0	49	0	49	0	0	0	0	49	0	0	49	0	49	0	49	1	1	1	90	0.88	1	0	60	76	145	80		27.6817	69.2108	212	89.15	0.91	129	117	6.34	25	66.2	4.03062	0	1
63	0	0	0	0	1	14	3	14	0	14	0	14	0	0	0	0	14	0	0	14	0	14	0	14	1	1	1	96	1.02	0	1	60	69	115	80		23.9995	58.4266	161	62.58	0.95	139	179	5.78	40	111.2		0	0
64	0	0	0	0	0	44	3	44	0	44	0	44	0	0	0	0	44	1	0	44	0	44	0	44	1	1	1	91	0.82	0	0	60	70	160	90		25.3906	65.6773	200	46.57	1.23	118	175		67	84.4	23.1605	0	0
64	0	1	0	1	0	38	3	37	0	38	0	38	0	0	0	0	38	0	1	37	0	38	0	38	1	1	1	108	0.98	0	1	60	92	137.5	80		29.3962	70.4105	130	79.04	1.01	312	261	6.26	41	158	2.5358	1	0
64	0	0	0	0	0	37	3	37	0	37	0	37	0	0	0	0	37	0	0	37	0	37	0	37	1	0	1	100	0.91	0	0	60	72	125	80		30.4878	67.215	50	88.6	0.92	100	167	4.91	42	105	1.64198	0	0
64	0	0	0	0	0	41	3	35	1	41	0	35	1	0	0	0	41	0	1	35	0	41	0	41	1	1	1	94	0.94	1	1	60	60	140	80		27.5802	84.342	115	149.92	0.58	119	123	5.41	37	62.2	2.47037	0	0
64	0	0	0	0	0	20	3	20	0	20	0	20	0	0	0	0	20	0	0	20	0	20	0	20	1	1	0	105	0.96	0	1	60	88	165	90		30.7787	73.3492	121			108	173	4.93	55	96.4		0	1
64	0	0	0	0	0	23	3	23	0	23	0	23	0	0	0	0	23	0	0	23	0	23	0	23	0	1	1	98	0.92	0	0	48	62	120	80		29.3221	75.1626	116	84.83	0.95	129	251	7.92	48	177	1.74716	0	0
65	0	0	0	1	0	41	3	41	0	41	0	41	0	0	0	0	41	1	0	41	0	41	0	41	1	0	1	100	0.93	0	0	60	81	120	75		27.5873	55.1497	82	123.05	0.53	126	195		57	112.8	2.44988	0	1
65	0	0	0	0	0	16	3	16	0	16	0	16	0	0	0	0	16	0	0	16	0	16	0	16	1	0	1	96	0.95	0	1	60	79	155	80		27.2509	76.0297	92	141	0.61	97	143	5.33	30	93.6	2.45333	0	0
65	0	0	1	1	0	13	3	13	0	13	0	13	0	0	0	0	13	0	0	13	0	13	0	13	1	0	1	96	1.02	0	0	60	71	140	80		28.578	48.0136	85	52.75	1.43	133	144	7.31	45	72.4		0	0
65	0	0	0	0	0	26	3	26	0	26	0	26	0	0	0	0	26	0	0	26	0	26	0	26	1	0	1	99	0.95	0	0	60	68	122.5	80		28.9017	50.5512	84	80.39	0.99	195	154	5.82	39	76	1.51407	0	0
65	1	1	0	0	1	26	3	26	0	26	0	26	0	0	0	0	26	0	0	26	0	26	0	26	1	1	1	97	0.92	0	0	60	76	110	80		25.5937	72.5055	62	133	0.61	61	94	4.66	44	39	0.704198	0	1
66	0	0	0	0	0	35	3	35	0	35	0	35	0	0	0	0	35	1	0	35	0	35	0	35	1	1	1	95	0.97	0	0	65	83	141	90		28.0689	89.295	116	156.1	0.43	54	138	3.3	45	82	1.60395	0	0
66	0	0	0	0	0	18	3	1	1	1	1	18	0	0	0	0	2	0	0	2	0	2	1	0	1	1	1	106	1.02	0	1	60	63	150	80		29.4023	67.3198	106	90.89	0.89	125	163	5.88	44	94	2.04148	0	1
66	0	0	0	1	0	19	3	19	0	19	0	19	0	0	0	0	19	0	0	19	0	19	0	19	1	0	1	118	1.06	0	0	60	85	125	80		32.3265	35.3548	115	109.06	0.97	180	131	5.96	28	67	2.21481	0	0
66	0	0	0	0	1	25	3	25	0	25	0	25	0	0	0	0	4	0	0	25	0	25	0	25	1	0	1	102	0.96	0	0	60	58	160	80		26.2976	48.7319	94	99.6	0.82	80	163	5.63	65	82	3.76	1	1
66	1	1	0	1	0	46	3	46	0	46	0	46	0	0	0	0	46	0	0	46	0	46	0	46	1	1	1	94	0.93	1	1	50	65	137.5	70		26.8544	74.8328	112	64.38	1.2	73	139	5.09	43	81.4	2.79309	0	1
66	0	0	0	0	0	24	3	24	0	24	0	24	0	0	0	0	24	0	0	24	0	24	0	24	1	1	0	97	0.98	1	1	60	65	160	70		28.6048	101.179	155	113.9	0.73	119	227	6.46	43	160.2	6.69753	0	0
66	0	0	0	0	0	13	3	13	0	13	0	13	0	0	0	0	13	0	0	13	0	13	0	13	1	0	1	90	0.96	1	0	60	75	140	80		23.8754	49.2465	95	126.14	0.87	58	154	3.82	60	82.4	0.703704	0	1
66	1	1	0	0	0	42	3	42	0	42	0	42	0	0	0	0	42	0	0	42	0	42	0	42	1	1	1	103	1	0	0	60	70	142.5	80		28.8754	82.1714	161	66.75	1.16	143	251	5.97	44	178.4	4.81012	0	1
67	0	1	0	1	0	37	3	37	0	37	0	37	0	0	0	0	37	1	0	37	0	37	0	37	1	1	1	114	0.88	0	0	60	84	120	80		37.461	86.4672	273	105.45	0.62	96	145	3.01	54	72	62.2844	0	0
67	0	0	0	0	0	43	3	43	1	43	0	43	0	0	0	0	43	0	0	43	0	43	0	43	1	0	1	95	0.95	0	0	60	83	135	85		28.125	85.848	106	119.56	0.7	130	155	2.58	40	89	3.6642	1	0
67	0	0	0	0	0	38	3	38	0	38	0	38	0	0	0	0	38	0	0	38	0	38	0	38	1	0	1	99	1	0	0	65	63	130	60		28.441	70.0935	91	125.38	0.67	90	169	8.73	62	89	1.93235	0	0
67	0	0	0	0	0	41	3	41	0	41	0	41	0	0	0	0	41	0	0	41	0	41	0	41	1	0	1	80	0.91	0	1	60	60	115	75		23.5556	66.107	91	86.96	0.92	84	199	5.11	50	132.2	1.32568	0	1
67	0	0	0	0	0	27	3	27	0	27	0	27	0	0	0	0	27	0	0	27	0	27	0	27	1	0	1	100	0.92	0	1	65	76	140	80		25.711	81.6279	104	128	0.66	103	178	3.05	46	111.4	1.4637	0	1
67	0	1	0	0	0	26	3	26	0	26	0	26	0	0	0	0	26	0	0	26	0	26	0	26	1	1	1	101	0.95	0	0		83	120	80		28.0404		102	64.6	1.19	235	232	6.54	41	147.6	5.01185	1	1
67	0	0	0	0	0	18	3	18	0	18	0	18	0	0	0	0	18	0	0	18	0	18	0	18	1	1	1	90	0.88	1	1	65	78	115	75		24.2188	46.4182	156	69.5	1.12	102	163	7.37	60	82.6	3.96741	0	1
68	0	0	0	0	1	16	3	16	0	16	0	16	0	0	0	0	16	1	0	16	0	16	0	16	1	0	1	89	0.91	0	1	60	59	140	80		26.4792		109	71.66	0.84	76	193	3.53	44	133.8	2.42222	0	0
68	0	0	0	0	0	26	3	26	0	26	0	26	0	0	0	0	26	0	0	26	0	26	0	26	0	0	1	94	1	1	0		56	120	80		23.7024		88	119.2	0.7	125	222	5.75	52	145	1.9121	0	0
68	0	0	0	0	0	38	3	38	0	38	0	38	0	0	0	0	38	0	0	38	0	38	0	38	1	0	0	109	1.02	1	0	60	70	142.5	80		27.4691	63.2244	86	113.56	0.73	94	174	5	60	95.2	1.67753	0	1
68	0	0	0	0	0	36	3	2	1	36	0	36	0	0	0	0	36	0	0	36	1	2	0	36	1	1	1	91	0.91	0	0	55	55	120	80		24.9108	76.1627	115	84.83	0.94	65	112	5.44	40	59	2.31407	0	0
69	0	1	1	0	0	18	3	18	0	18	0	18	0	0	0	0	18	1	0	18	0	18	0	18	1	1	1	117	0.88	0	0	60	88	120	80		41.8367	134.691	167	49.58	1.15	80	232	4.94	61	155	4.45333	1	0
69	0	0	0	0	1	41	3	41	0	41	0	41	0	0	0	0	41	1	0	41	0	41	0	41	1	1	1	84	0.88	0	0	60	63	140	80		21.7193	57.3956	182	75.59	0.8	91	151	4.37	47	85.8	1.93235	0	1
69	0	0	0	0	0	36	3	8	1	8	1	36	0	0	0	0	36	0	0	36	1	8	0	36	1	0	1	109	0.99	0	0	60	61	160	87.5		31.5721	102.084	108	96.3	0.84	148	182	6.52	46	106	3.49333	1	0
69	0	0	0	1	0	37	3	37	0	37	0	37	0	0	0	0	37	0	0	37	0	37	0	37	1	0	1	84	0.91	0	1	60	67	155	80		22.5466	51.4691	84	72.6	1.07	118	136	5.41	47	65	1.43111	1	1
69	0	0	0	0	0	46	3	46	0	46	0	46	0	0	0	0	46	0	0	46	0	46	0	46	1	1	1			0	0	55	64	140	80		28.6048	76.7639	161	80.37	0.98	112	180		39	118.6	3.37901	0	0
69	0	0	1	0	0	24	3	24	0	24	0	24	0	0	0	0	24	0	0	24	0	24	0	24	1	1	1	98	0.99	0	0	60	64	122.5	80		26.1752	70.6167	140	96.29	0.84	121	186	4.19	68	93.8	1.8321	0	0
69	0	0	0	0	0	21	3	21	0	21	0	21	0	0	0	0	21	0	0	21	0	21	0	21	1	0	1	116	1	0	0	57	77	140	80		31.2213	68.3254	97	70.54	1.1	87	160	6.03	65	78	1.50889	0	0
70	0	0	0	1	0	24	3	24	0	24	0	24	0	0	0	0	24	0	0	24	0	24	0	24	1	0	1	128	0.98	0	0	60	65	132.5	80		41.778	92.6138	83	94.7	0.85	59	201	6.17	67	122.2		0	0
70	0	0	0	0	0	22	3	22	0	22	0	22	0	0	0	0	22	1	0	22	0	22	0	22	0	0	1	85	0.89	1	0	65	61	127.5	80		21.5019	65.454	91	116.14	0.55	121	217	3.83	60	132.8	2.80864	0	0
70	0	0	0	0	0	42	3	42	0	42	0	42	0	0	0	0	42	1	0	42	0	42	0	42	1	0	1	120	1.03	0	0	65	70	157.5	80		40.7424	91.5961	100	108.92	0.58	84	161	4.77	55	89.2	1.92593	0	0
70	0	0	0	0	0	24	3	24	0	24	0	24	0	0	0	0	24	1	0	24	0	24	0	24	1	0	1	100	0.99	0	0	70	77	140	80		29.1545	73.0382	95	65.79	0.9	79	117	5.28	62	39.2	2.48642	0	0
70	0	1	1	1	0	14	3	4	1	14	0	4	1	0	0	0	14	0	0	14	0	14	0	14	1	1	1	90	1	0	0	55	83	125	60		24.6904	71.8958	133	126.8	0.66	57	178	5.06	42	124.6	0.820988	0	1
70	0	1	0	0	0	33	3	32	1	33	0	33	0	0	0	0	33	0	1	32	0	33	0	33	1	0	1	100	0.95	0	0	65	63	110	70		28.4429	72.8283	103	71.84	1.08	58	174	5.4	77	85.4	1.88198	0	1
70	1	1	0	0	0	8	3	8	0	8	0	8	0	0	0	0	8	0	0	8	0	8	0	8	1	0	1	102	0.95	0	0	45		140	82.5		25.5036	109.019										0	1
70	0	0	0	1	1	46	3	46	0	46	0	46	0	0	0	0	46	0	0	46	0	46	0	46	1	0	1	110	1	0	0		62	142.5	77.5				84	104.29	0.78	40	157	5.66	31	118	2.6963	0	0
70	1	1	0	0	1	40	3	40	0	40	0	40	0	0	0	0	40	0	0	40	0	40	0	40	1	0	1	93	0.98	1	1	45	84	120	80		24.4352	77.5709	84	49.56	1.49	79	149	10.69	43	90.2	1.28593	1	0
71	1	1	0	0	0	43	3	43	0	43	0	43	0	0	0	0	43	1	0	43	0	43	0	43	1	1	1	119	1.08	0	0		66	137.5	80		33.5166		172	29.67	1.79	143	142	6.07	40	73.4	55.1249	1	1
71	0	0	0	1	0	26	3	26	0	26	0	26	0	0	0	0	26	1	0	26	0	26	0	26	1	0	0	88	0.87	0	0	60	68	120	80		29.9307	86.1012	83	80.99	0.74	92	187	5.16	51	117.6	1.47556	0	0
71	0	0	1	0	0	42	3	1	1	42	0	42	0	0	0	0	42	1	0	42	0	42	0	42	1	0	1	105	0.9	0	0	60	60	130	80		34.7065	96.1053	93	86.25	0.71	124	189	5.11	51	113.2	5.90148	0	1
71	0	0	0	0	0	48	3	48	0	48	0	48	0	0	0	0	48	1	0	48	0	48	0	48	0	0	1	83	0.81	1	0	55	65	125	80		26.6667	86.2839	111	95.23	0.65	109	220	3.12	44	154.2	2.52148	0	0
71	0	0	0	0	0	33	3	33	0	33	0	33	0	0	0	0	33	1	0	33	0	33	0	33	1	1	1	110	1.1	0	0	60	70	110	80		28.764	63.6153	135	68.94	0.86	129	150	6.93	57	67	2.63333	0	1
71	0	1	0	0	0	30	3	30	0	30	0	30	0	0	0	0	30	0	0	30	0	30	0	30	1	0	1	127	1.02	1	0	60	59	110	62.5		36.3322	83.3496	94	73.2	1.06	101	193	6.19	30	143	5.61679	1	1
71	0	0	0	0	0	37	3	37	0	37	0	37	0	0	0	0	37	0	0	37	0	37	0	37	1	0	1	100	0.96	0	0	65	68	155	80		25.3934	59.7194	85	133.45	0.63	65	134	4.29	54	67	2.24568	1	1
71	1	1	0	0	0	40	3	40	0	40	0	40	0	0	0	0	40	0	0	40	0	40	0	40	1	1	1	88	0.95	0	0	35	60	120	80		25.1486	115.433	114	80.12	0.98	63	166	4.55	48	105	0.985185	1	1
71	0	0	0	0	0	24	3	24	1	24	0	24	0	1	1	0	24	0	0	24	0	24	0	24	1	1	1	110	1.08	1	0	55	57	140	85		30.4878	95.6874	112	84.89	0.93	179	168	3.5	28	104.2	2.98667	0	0
71	0	0	0	0	0	49	3	49	0	49	0	49	0	0	0	0	49	0	0	49	0	49	0	49	1	1	1	103	1.03	0	0	60	76	135	85		28.5156	60.4743	149	62.13							11.1106	0	1
71	0	0	0	0	0	34	3	34	0	34	0	34	0	0	0	0	34	0	0	34	0	34	0	34	1	0	1	100	0.97	0	0	60	70	135	85		27.1203	56.0353	94	109.12	0.75	105	190		59	110	4.7116	0	0
71	1	1	1	0	0	44	3	44	0	44	0	44	0	0	0	0	44	0	0	44	0	44	0	44	1	1	1	115	0.96	0	0	50	67	135	82.5		34.3351	96.3776	108	46.86	1.56	247	211	5.87	48	113.6	5.36	1	1
71	0	1	0	0	0	38	3	3	1	38	0	3	1	0	0	0	38	0	0	38	0	38	0	38	1	1	1	112	1.05	0	0	50	67	115	65		29.3724	101.489	121	62.81	1.12	129	135	7.43	58	51.2	4.4516	0	1
71	0	0	0	0	0	41	3	41	0	41	0	41	0	0	0	0	41	0	0	41	0	41	0	41	1	1	1	106	0.95	0	0	55	56	130	80		31.2386	97.7242	125	77.18	1.01	52	126	7.55	51	64.6	1.91358	0	0
71	0	1	0	0	0	33	3	10	1	33	0	10	1	0	0	0	33	0	0	33	0	33	0	33	1	1	1	98	0.98	0	0		72	110	80				130	55.98	1.03	91	154	8.55	45	91	7.6716	0	1
72	0	0	0	0	0	13	3	13	0	13	0	13	0	0	0	0	13	0	0	13	0	13	0	13	0	1	0	78	0.84	1	0	65	58	120	60		20.7008	51.3868	123	99.28	0.81	67	191	6.88	54	123.6	1.06296	0	0
72	0	0	0	0	1	37	3	37	0	37	0	37	0	0	0	0	37	0	0	37	0	37	0	37	0	0	1	104	0.97	0	1	60	73	110	80		26.8687	49.8142	91	105.5	0.77	140	199	4.9	47	124	2.02222	0	0
72	0	0	0	1	0	26	3	26	0	26	0	26	0	0	0	0	26	0	0	26	0	26	0	26	1	0	1	98	1.03	0	0	60	82	167.5	100		25.2994	74.9648	99	82.6	0.95	303	266	6.29	51	154.4	3.56889	0	0
72	1	1	0	1	0	29	3	29	0	29	0	29	0	0	0	0	29	0	0	29	0	29	0	29	1	0	1	90	0.95	0	1	50	93	135	80		25.8478	97.6166	116	58.55	1.28	82	130	6.12	38	75.6	10.798	1	0
72	0	0	0	0	0	16	3	16	0	16	0	16	0	0	0	0	16	0	0	16	0	16	0	16	1	0	1	101	0.97	0	0	60	72	137.5	80		27.3588	74.938	90	41.3237	1.34	154	210	6.48	67	112		0	0
72	0	1	0	0	1	49	3	22	1	49	0	22	1	0	0	0	49	0	0	49	0	49	0	49	1	1	1	105	0.96	0	0	66	62	135	85		30.8594		151	7.37	7.71	163	125	6.04	36	56.4	34.4062	0	1
72	0	0	0	0	0	32	3	32	0	32	0	32	0	0	0	0	32	0	0	32	0	32	0	32	1	0	1	100	0.97	0	1	60	66	165	80		26.6728	67.3347	90	119.46	0.69	108	225	4.07	56	147.4	0.733333	0	1
72	0	1	0	1	0	34	3	27	1	34	0	34	0	0	0	0	34	0	0	34	0	34	0	34	1	0	1	108	1.11	1	0	50	85	105	70		29.0533	118.092	106	82.6	0.95	103	157	6.36	52	84	2.38173	1	0
73	0	0	0	0	0	45	3	45	0	45	0	45	0	0	0	0	45	1	0	45	0	45	0	45	1	1	1	99	0.97	0	0	55	110	152.5	80		28.4444	67.8754	96	105.9	0.59	172	221	4.65	39	147.6	2.96296	0	0
73	0	0	0	0	0	36	3	36	0	36	0	36	0	0	0	0	36	1	0	36	0	36	0	36	0	1	1	97	0.97	0	0	60	70	127.5	70		26.5643	78.9159	126	100.29	0.62	61	132	3.09	62	59	1.33778	0	0
73	0	0	0	1	0	38	3	7	1	38	0	7	1	0	0	0	38	1	0	38	0	38	0	38	1	0	1	98	1	0	0	50	66	137.5	80		31.1846	88.0897	87	89.06	0.89	87	157	6.41	50	89.6	2.19111	0	1
73	0	0	0	0	0	40	3	40	0	40	0	40	0	0	0	0	40	0	0	40	0	40	0	40	1	0	1	96	0.92	1	0	60	69	135	80		28.0557	71.8713	88	100.71	0.8	74	166	4.28	50	101.2	2.2163	0	0
73	0	0	1	0	1	15	3	15	1	15	0	15	0	0	0	0	15	0	0	15	0	15	0	15	1	1	1			0	1	60	80	140	80		24.6904	71.2195	184	69.74	1.1	106	137	5.21	42	73.8	19.3995	0	0
73	0	0	0	0	0	21	3	1	1	1	1	21	0	0	0	0	21	0	0	21	1	1	0	21	1	0	1			1	0	60	61	120	80		25.7812	80.436	91	77	1.01	40	123	6.91	46	69	0.876296	0	1
73	0	0	0	0	0	42	3	42	0	42	0	42	0	0	0	0	42	0	0	42	0	42	0	42	1	1	1	110	1.03	0	0	60	86	135	82.5		31.8421	71.0038	131	76.09	1.02	122	131	7.38	41	65.6	4.1079	0	1
74	0	0	0	0	0	37	3	37	0	37	0	37	0	0	0	0	37	1	0	37	0	37	0	37	1	1	1	109	1.07	1	0	60	66	107.5	80		32	72.5978	149	45.36	1.23	84	106	5.59	33	56.2	4.56198	0	1
74	0	0	0	1	0	41	3	32	1	41	0	32	1	0	0	0	41	0	0	41	0	41	0	41	1	0	1			0	1	55	73	145	80		20.5688	68.9083	96	68.12	1.12	90	161	6.1	38	105	1.09037	0	1
74	1	1	0	0	0	40	3	40	0	40	0	40	0	0	0	0	40	0	0	40	0	40	0	40	1	1	1	96	0.92	0	0	55	52	175	80		28.6726	87.5938	107	48.12	1.51	90	159	7.22	39	102	3.14395	1	0
75	0	0	0	0	0	37	3	4	1	37	0	37	0	0	0	0	37	0	0	37	1	4	0	37	1	1	1	113	0.94	0	0	60	60	117.5	80		31.0204	75.2092	182	86.33	0.91	144	134	5	44	61.2	3.90963	0	1
75	0	1	0	1	1	21	3	21	0	21	0	21	0	0	0	0	21	0	0	21	0	21	0	21	1	1	1	106	1.02	0	1	60	84	160	80		22.5832	75.3364	153	67.06	1.13	94	179	5.41	70	90.2	4.94889	1	1
75	0	0	0	0	0	13	3	13	0	13	0	13	0	0	0	0	13	0	0	13	0	13	0	13	1	1	1	120	0.92	1	0	60	70	110	80		38.4688		205	84.18	0.93	108	132	4.4	45	65.4	5.5679	0	0
75	1	0	1	1	0	46	3	46	0	46	0	46	0	0	0	0	46	0	0	46	0	46	0	46	1	1	1	93	0.97	0	1	55	65	130	80		23.931	83.4948	132	88.33	0.89	169	105	4.55	35	36.2	3.61778	0	0
75	1	1	0	0	0	37	3	37	0	37	0	37	0	0	0	0	37	0	0	37	0	37	0	37	1	0	1	100	0.96	1	1	60	76	90	70		28.3531	93.8483	96	63.17	1.19	114	166	4.79	34	109.2	4.02963	0	1
76	0	0	0	0	0	30	3	30	0	30	0	30	0	0	0	0	30	1	0	30	0	30	0	30	1	1	1	100	1.02	0	0	65	81	145	87.5		26.1859	81.7879	84	90.95	0.67	117	176	3.95	70	82.6	26.5274	1	0
76	1	1	0	1	0	25	3	25	0	25	0	25	0	0	0	0	25	1	0	25	0	25	0	25	1	1	1	84	0.87	0	0	50	80	120	77.5		27.7662	57.478	114	88.33	0.69	129	151	5.35	36	89	5.51704	1	0
76	0	0	1	1	0	27	3	13	1	27	0	13	1	1	0	1	27	1	1	13	0	27	0	27	1	0	1	103	1	1	0	60	73	160	80		28.8889	70.2654	100	111.8	0.56	116	275	3.71	56	195.8	1.90123	0	0
76	0	0	0	1	0	34	3	34	0	34	0	34	0	0	0	0	34	1	0	34	0	34	0	34	1	1	1	86	0.83	0	0	60	65	160	80		24.864	93.2162	123	54.76	1.04	122	206	4.23	47	134.6	1.85259	0	0
76	0	0	1	1	1	43	3	8	1	43	0	8	1	0	0	0	43	0	1	8	0	43	0	43	1	1	1	100	1.02	0	0		78	110	80		27.4714		123	45.43	1.58	67	148	3.56	65	69.6	1.45778	0	1
76	1	0	1	0	0	37	3	37	0	37	0	37	0	0	0	0	37	0	0	37	0	37	0	37	1	0	1	108	1.02	0	0	50	96	122.5	80		28.306	65.4071	73	98.47	0.81	325	242	8.47	58	119	1.82049	0	0
76	0	0	0	1	0	33	3	33	0	33	0	33	0	0	0	0	33	0	0	33	0	33	0	33	1	0	1	102	0.92	1	0	60	63	120	80		30.3302	89.5403	97	44.29	1.25	123	149	7.9	61	63	3.23333	0	0
76	0	0	0	0	0	41	3	41	0	41	0	41	0	0	0	0	41	0	0	41	0	41	0	41	1	1	1	98	1.04	0	0	60	59	160	92.5		26.9531	73.8135	114	82.93	0.94	106	169	5.58	47	100.8	4.19407	0	0
76	0	1	1	1	0	20	3	20	0	20	0	20	0	0	0	0	20	0	0	20	0	20	0	20	1	0	1	104	1	1	0	60	52	150	80		28.578	53.3764	112	47.27	1.53	77	151	7.82	82	53.6	3.26321	1	1
76	0	0	0	0	0	37	3	12	1	13	1	12	1	0	0	0	37	0	0	37	1	13	0	37	1	0	1	120	0.98	1	0	60	68	115	80		38.767	60.1223	85	105.98	0.76	111	184	3.61	50	112	3.19012	0	1
76	0	0	0	1	0	12	3	12	0	12	0	12	0	0	0	0	12	0	0	12	0	12	0	12	1	1	0	112	1	1	0	60	66	135	80		31.2213	147.31	128	44.89	1.6	100	159	6.03	54	85	27.3699	0	0
76	0	0	0	0	0	21	3	21	0	21	0	21	0	0	0	0	8	0	0	8	0	8	0	8	1	1	1	107	0.99	0	0	60	75	130	80		28.3937	59.6225	127	107.6	0.75	59	110	6.04	42	56.2	1.91284	0	0
76	0	0	0	0	0	46	3	46	0	46	0	46	0	0	0	0	46	0	0	46	0	46	0	46	1	1	1	90	0.93	1	0	60	57	145	80		25.1532	66.4754	98	94.18	0.84	66	129	4.23	44	71.8	1.04049	0	0
76	1	1	0	0	0	38	3	38	0	38	0	38	0	0	0	0	38	0	0	38	0	38	0	38	1	1	1	120	1.14	1	0	48	83	115	80		31.8339	73.5723	220	118.5	0.69	255	135	6.25	35	49	12.7111	1	1
76	0	0	1	0	0	42	3	42	0	42	0	42	0	0	0	0	42	0	0	42	0	42	0	42	1	0	1	107	0.9	0	1	60		160	90		32.2979	102.585	98	83.96	0.93	104	191	4.59	59	111.2	1.83901	0	1
76	0	0	0	0	0	33	3	33	0	33	0	33	0	0	0	0	33	0	0	33	0	33	0	33	0	1	1			0	0		90	120	75				168	112.51	0.72	89	139	4.45	43	78.2	6.80296	0	0
77	0	0	0	0	0	49	3	3	1	49	0	3	1	0	0	0	49	1	1	3	0	49	0	49	1	1	1	89	0.98	0	0	60	79	140	80		29.8997	72.2602	110	52.31	0.93	232	203	5.6	38	118.6	2.74321	0	0
77	0	0	0	0	1	22	3	22	0	22	0	22	0	1	0	1	22	1	0	22	0	22	0	22	1	1	1	104	0.84	1	0	65	100	125	80		36.5244	64.3466	116	42.1	1.3	167	155	6.72	38	83.6	20.9086	1	1
77	0	1	0	0	0	35	3	35	0	35	0	35	0	0	0	0	35	1	0	35	0	35	0	35	1	1	1	103	0.94	0	0	60	65	165	80		26.7094	57.8389	92	93.94	0.65	141	180	4.72	59	93	1.38568	0	0
77	1	0	0	1	1	27	3	27	1	27	0	27	0	1	1	0	27	0	1	26	0	27	0	27	1	1	0	90	1.02	1	1	55	70	130	80		22.719	67.7285	87	64.08	1.17	168	200		70	96.4	1.43926	0	0
77	0	0	0	0	0	43	3	43	0	43	0	43	0	0	0	0	43	0	0	43	0	43	0	43	1	0	1	100	0.92	0	0	60	66	100	60		31.1634	77.3607	98	75.27	1.02	313	179	7.52	32	84.4	2.56494	1	0
77	0	0	0	0	0	22	3	22	0	22	0	22	0	0	0	0	22	0	0	22	0	22	0	22	1	1	1	110	1.07	0	0		83	137.5	80		30.8365		104	43.2	1.65	135	124	6.11	46	51		1	1
77	1	0	0	0	0	13	3	13	1	13	0	13	0	1	1	0	13	0	0	13	0	13	0	13	1	1	1			1	0	42		130	80		24.0346	82.057	104	91.41	0.86	92	167	3.11	30	118.6	2.59358	0	0
77	1	1	1	0	0	24	3	24	0	24	0	24	0	0	0	0	24	0	0	24	0	24	0	24	1	1	1	103	1.03	1	0	60	65	105	80		28.7201	65.0663	158	58.98	1.26	99	139	3.56	53	58.8	6.74914	0	0
77	1	1	0	1	0	17	3	4	1	17	1	4	1	0	0	0	17	0	1	4	0	17	1	17	1	1	1	95	0.99	1	1	55	68	140	80		26.2917	81.228	136	72.79	1.05	116	162	3.52	65	73.8	1.71259	1	1
77	0	0	0	0	0	41	3	41	0	41	0	41	0	0	0	0	41	0	0	41	0	41	0	41	1	1	1	130	1.08	0	0	60	60	110	80		43.6629		155	68.81	1.1	81	134	6.37	43	74.8	26.7901	0	1
77	0	0	0	0	0	29	3	29	0	29	0	29	0	0	0	0	29	0	0	29	0	29	0	29	0	1	1	95	0.98	0	0	60	63	125	70		24.2215	71.142	112	68.27	1.11	117	175	5.42	43	108.6		0	0
78	0	0	1	1	0	19	3	19	0	19	0	19	0	0	0	0	19	1	0	19	0	19	0	19	1	1	1	100	1	0	0	65	70	140	80		29.2421		280	37.7	1.43	191	270	4.64	78	153.8	5.25432	0	0
78	0	0	0	0	0	41	3	41	0	41	0	41	0	0	0	0	41	0	0	41	0	41	0	41	1	0	1	106	1.03	0	1		79	125	60		29.6427		89	74.04	1.03	130	166	5.14	32	108	1.6042	0	0
78	0	0	0	0	0	47	3	5	1	47	0	4	1	0	0	0	47	0	1	11	0	47	0	47	1	0	1	100	0.91	0	0	50	62	120	85		29.7608	55.8227	113	84.35	0.92	61	125	4.28	44	68.8	4.15728	0	1
78	1	1	1	0	0	13	3	13	1	13	0	13	0	1	1	0	13	0	0	13	0	13	0	13	1	0	1	90	0.9	0	0	46	55	130	62.5		24.677	81.5957	89	92.65	0.85	62	160	4.54	65	82.6	0.966914	1	0
78	0	0	0	0	0	14	3	14	0	14	0	14	0	0	0	0	14	0	0	14	0	14	0	14	1	1	1	110	1.1	0	0	60	51	130	80		30.1021	76.4293	132	56.74	1.3	105	154	7.07	56	77	4.8563	0	0
78	0	0	1	1	0	20	3	20	0	20	0	20	0	1	0	1	20	0	0	20	0	20	0	20	1	1	1	110	1	0	0	55	64	145	80		29.0318	99.1028	155	79.35	0.97	87	131	5.95	40	73.6	8.57284	0	1
78	0	0	0	0	1	24	3	24	0	24	0	24	0	0	0	0	24	0	0	24	0	24	0	24	1	0	1	114	1	1	0	60	80	125	80		28.257	87.0805	108	45	2.42	92	131	7.42	60	52.6	4.42667	0	0
79	0	0	0	0	0	14	3	14	0	14	0	14	0	0	0	0	14	0	0	14	0	14	0	14	0	1	1	100	0.95	0	0	65	63	120	80		27.993	68.0456	109	63.1297	1.18	164	72	4.25	66	26.8	1.9916	0	0
79	0	1	0	0	0	31	3	31	0	31	0	31	0	0	0	0	31	0	0	31	0	31	0	31	1	1	1	110	1	0	0	55	70	137.5	80		32.2421	75.0869	112	70.11	1.08	169	178	5.95	38	106	5.03309	0	0
79	0	0	0	0	0	38	3	38	0	38	0	38	0	0	0	0	38	0	1	21	0	38	0	38	1	0	1	106	0.96	1	0	60	82	130	80		29.6875	109.459	88	130.57	0.63	63	131	4.03	54	64.4	3.65037	0	0
79	0	0	0	0	0	25	3	25	0	25	0	25	0	0	0	0	25	0	0	25	0	25	0	25	1	1	1	110	0.96	0	1	60	61	140	80		27.6361	53.3691	197	45.19	1.58	163	140	6.19	18	89.4		0	1
79	0	0	0	0	0	20	3	20	0	20	0	20	0	0	0	0	20	0	0	20	0	20	0	20	1	0	1	105	1.01	0	0	65	66	95	65		27.5873	55.7883	109	67.9	1.11	56	161	7.42	60	89.8	4.27926	0	0
79	0	1	0	1	0	48	3	48	0	48	0	48	0	0	0	0	48	0	0	48	0	48	0	48	1	0	1	100	0.95	0	0	60	67	155	80		25.7657	98.787	102	38.78	1.8	101	152	4.11	40	91.8	1.8637	0	0
80	0	0	0	0	0	45	3	45	0	45	0	45	0	0	0	0	45	1	0	45	0	45	0	45	1	1	1	90	0.84	0	0	60	84	190	85		30.6667	105.835	114	60.74	0.94	65	105	3.47	46	46	1.32296	0	1
80	1	1	0	0	1	35	3	35	0	35	0	35	0	0	0	0	35	0	0	35	0	35	0	35	1	1	1	106	0.96	1	0	60	71	122.5	80		31.0512	75.0364	123	74	1.05	86	123	4.56	52	53.8		1	0
80	0	0	0	0	0	44	3	4	1	44	0	44	0	0	0	0	44	0	0	44	1	4	0	44	1	0	1	97	0.88	0	0	60		125	80		26.1752	58.2114	93	57.33	1.28	67	130	6.96	47	69.6		0	1
80	0	0	0	0	1	24	3	24	0	24	0	24	0	0	0	0	24	0	0	24	0	24	0	24	1	1	1	97	0.95	0	0	60	59	160	80		26.7229	69.3908	129	20.86	3.04	219	112	3.33	22	46.2	7.69481	1	0
80	0	0	0	0	0	21	3	21	0	21	0	21	0	0	0	0	21	0	0	21	0	21	0	21	0	1	1	90	0.96	1	0	65	74	120	80		26.6193	62.3611	136	78.2	0.98	71	143	4.12	44	84.8	2.78716	0	0
80	0	1	1	1	0	45	3	0	1	45	0	0	1	0	0	0	45	0	0	45	0	45	0	45	1	0	1	86	0.9	0	1	50	70	90	70		22.2656		94	76.66	0.77	69	128		42	72.2	1.25333	1	1
80	0	0	0	0	0	40	3	40	0	40	0	40	0	0	0	0	40	0	0	40	0	40	0	40	1	1	1	114	0.92	0	1	60	66	130	80		33.564	98.0394	165	89.49	0.88	192	139	6.92	21	79.6	6.07037	0	0
81	1	0	0	0	0	23	3	23	0	23	0	23	0	0	0	0	23	1	0	23	0	23	0	23	1	0	1	92	0.89	1	0	60	77	137.5	80		30.3193	101.588	80	36.6	1.47	119	212	6.87	67	121.2	1.7358	0	1
81	0	0	0	0	0	25	3	25	0	25	0	25	0	0	0	0	25	0	0	25	0	25	0	25	1	1	0	117	1.04	0	1	60	68	135	70		38.4468	116.608	112	54.37	1.34	79	199	6.86	57	126	2.71012	0	0
81	0	0	0	0	0	45	3	45	0	45	0	45	0	0	0	0	45	0	0	45	0	45	0	45	1	0	1	102	0.95	0	0	45		162.5	80		30.4867	159.402	107	71.87	1.05	76	157	4.2	47	94.8	2.80049	1	1
82	0	0	0	0	0	21	3	21	1	21	0	21	0	1	1	0	21	0	0	21	0	21	0	21	1	1	1	99	0.96	0	0	60	55	142.5	80		25.9095	69.985	155	29.15	2.29	153	169	6.72	33	105.4	6.16173	0	1
82	0	0	1	0	1	22	3	22	0	22	0	22	0	0	0	0	22	0	0	22	0	22	0	22	1	1	1	102	0.95	0	0		73	140	80				153	90.49	0.86	95	127	5.15	48	60	4.04222	0	0
83	0	0	0	0	1	40	3	40	0	40	0	40	0	0	0	0	40	0	0	40	0	40	0	40	1	0	1			0	1	55	68	120	70		26.5625	74.9695	88	51.87	1.39	113	188	7.59	43	122.4	2.78123	0	1
84	0	0	0	0	0	12	3	0	1	6	1	12	0	0	0	0	12	1	1	4	1	6	0	12	1	0	1			0	0	60	59	142.5	80		29.4321	73.1435	118	84.56	0.91	112	197	8.02	50	124.6	4.37037	0	0
84	0	1	0	0	0	41	3	41	0	41	0	41	0	0	0	0	41	0	0	41	0	41	0	41	1	1	1	120	1.04	1	0	55	88	120	62.5		31.5963	99.3186	108	29.23	2.28	148	178	4.36	43	105.4	5.22667	0	0
84	0	0	0	0	1	35	3	35	0	35	0	35	0	0	0	0	35	0	0	35	0	35	0	35	1	1	1	90	0.9	0	0	65	66	120	75		27.1809	77.6559	123	24.05	2.7	110	155	5.68	43	90	3.05526	0	0
85	0	0	1	0	0	36	3	36	0	36	0	36	0	0	0	0	36	1	0	36	0	36	0	36	1	1	0	116	0.97	0	0	76	87	120	80		36.169	74.6596	115	84.5	0.7	137	223	3.64	52	143.6	2.78272	0	0
87	0	0	0	0	0	22	3	22	0	22	0	22	0	0	0	0	22	0	0	22	0	22	0	22	1	1	1	104	1	1	0	55	75	140	80		27.5482	80.904	157	80.69	0.94	116	146	6.28	39	83.8	3.91531	0	0
87	1	1	0	1	0	29	3	29	0	29	0	29	0	0	0	0	29	0	0	29	0	29	0	29	1	0	1			1	0	40	68	130	80		34.6746	85.2956	107	63.79	1.15	85	175	4.59	47	111	7.45037	1	1
88	0	0	0	1	0	29	3	29	0	29	0	29	0	0	0	0	29	0	0	29	0	29	0	29	1	0	1	100	0.92	1	0	60	82	155	80		27.5802	82.5478	83	84.64	0.9	216	168	6.37	40	84.8	1.70099	0	0
88	0	1	0	0	0	36	3	36	0	36	0	36	0	0	0	0	36	0	0	36	0	36	0	36	1	0	1	116	1.05	0	0		62	105	80		31.2213		103	57.94	1.25	105	157	5.27	31	105	3.63679	0	0
47	0	0	0	0	0	22	4	22	1	22	1	22	0	0	0	0	22	0	1	1	0	22	1	4	1	1	1	101	0.97	0	0	60	86	140	85		29.9836	42.2099	271	98.23	0.88	165	126	5.05	35	58		1	0
49	0	0	0	0	1	42	4	42	0	42	0	42	0	0	0	0	42	1	0	42	0	42	0	42	1	1	1	87	0.9	0	0	65	63	122.5	80		23.0469	50.8277	171	110.35	0.61	119	138	2.99	39	75.2	33.9467	0	0
56	0	0	0	0	1	38	4	38	0	38	0	38	0	0	0	0	38	0	0	38	0	38	0	38	1	1	1	99	1	0	1	60	60	125	80		28.306	64.5183	137	57.9	1.35	118	206	6.18	41	141.4	2.97679	0	0
58	0	0	0	0	0	25	4	25	0	25	0	25	0	0	0	0	25	0	0	25	0	25	0	25	1	0	1	110	1.1	0	1	35	65	105	60		29.843	114.422	93	108.28	0.78	98	136		66	54		1	0
58	0	0	0	0	1	13	4	13	0	13	0	13	0	0	0	0	13	0	0	13	0	13	0	13	1	0	1	93	0.93	0	1	60	58	140	80		23.8751	47.2216	93	127.3	0.68	151	250	4.82	48	171.8	2.02074	0	0
60	1	1	0	0	0	46	4	46	0	46	0	46	0	0	0	0	46	0	0	46	0	46	0	46	1	1	1	95	1.02	1	0	55	96	137.5	75		26.2188	48.3012	115	105.98	0.79	66	144	4.4	47	83.8	1.27778	1	1
61	0	0	0	0	0	17	4	17	0	17	0	17	0	0	0	0	17	1	0	17	0	17	0	17	1	1	1	81	0.85	0	0	60	70	140	80		22.231		116	83.2225	0.75	177	147	4.32	46	65.6		0	1
62	0	0	1	0	0	49	4	49	0	49	0	49	0	0	0	0	49	0	0	49	0	49	0	49	0	0	1	87	0.89	0	1	60	48	120	65		27.0416	47.3648	88	84.83	0.95	103	171	4.57	30	120.4	2.3684	0	0
65	0	1	0	1	1	23	4	23	0	23	0	23	0	0	0	0	23	1	0	23	0	23	0	23	1	1	1	93	0.93	0	0	60	69	150	80		26.4308	99.1172	162	53	1.1	132	163	5.38	57	79.6		0	1
65	0	0	0	0	0	34	4	20	1	20	1	34	0	0	0	0	34	0	0	34	1	20	0	34	1	1	1	140	1.28	1	0	60	59	127.5	80		31.6242	91.3836	91	96.1	0.85	151	147	5.49	40	77	1.45185	0	0
66	0	0	0	0	0	19	4	19	0	19	0	19	0	0	0	0	19	0	0	19	0	19	0	19	1	0	1	94	1.01	0	1	65	56	160	85		27.1809	70.9282	103	88.32	0.91	144	212	5.08	48	135.2	1.01728	1	0
66	0	1	0	0	0	44	4	44	0	44	0	44	0	0	0	0	44	0	0	44	0	44	0	44	1	1	1	80	0.83	0	0	60	78	115	80		22.9819	44.4857	105	75.48	1.04	87	160	4.33	52	90.6		0	0
66	0	0	0	0	0	18	4	18	0	18	0	18	0	0	0	0	18	0	0	18	0	18	0	18	1	0	1	70	0.74	0	0	60	77	120	80		23.1834		84	93.59	0.67	98	154	5.51	68	66	1.3	0	0
67	0	0	1	0	0	42	4	42	0	42	0	42	0	0	0	0	42	1	0	42	0	42	0	42	1	0	1	73	0.73	0	0	60	74	150	82.5		25.3837	73.782	99	90.12	0.7	81	192	2.46	64	111.8	1.22222	1	0
67	0	1	1	1	1	13	4	13	1	13	0	13	0	0	0	0	13	0	0	13	0	13	0	13	1	1	1	109	0.98	0	0	60	56	115	80		31.4815	64.3759	90	38.71	1.86	92	122	8.27	44	59.6	13.5556	1	0
67	0	0	0	1	0	40	4	40	0	40	0	40	0	0	0	0	40	0	0	40	0	40	0	40	1	0	1	87	0.89	0	0	60	84	127.5	80		24.281	76.8938	88	111.96	0.76	82	159	4.03	58	84.6	0.760494	0	0
67	1	1	1	1	0	22	4	22	0	22	0	22	0	1	0	1	22	0	0	22	0	22	0	22	1	1	1	120	1.12	0	0	45	72	165	70		30.1194	95.9339	228	61.05	1.25	106	221	5.8	42	157.8	14.4681	0	0
67	0	0	0	0	0	40	4	40	0	40	0	40	0	0	0	0	40	0	0	40	0	40	0	40	1	1	1	105	1.03	1	0	60	80	120	80		28.699	68.7109	102	66.55	1.16	69	186	6.77	36	136.2	3.27407	0	0
68	0	0	0	0	0	20	4	20	0	20	0	20	0	0	0	0	20	0	0	20	0	20	0	20	1	0	1	105	0.94	1	1	60	50	135	80		28.3951	63.3975	95	91.53	0.88	69	128	8.69	49	65.2	3.07284	0	0
68	0	1	0	0	1	24	4	24	0	24	0	24	0	0	0	0	24	0	0	24	0	24	0	24	1	1	1	105	1.02	0	1	39	63	140	92.5		29.7521	122.415	194	95.58	0.84	79	145	3.25	54	75.2	2.15556	0	0
68	1	1	0	0	0	20	4	20	0	20	0	20	0	0	0	0	20	0	0	20	0	20	0	20	1	0	1	101	1.03	0	0	50	57	120	80		25.3444	76.5424	97	70.02	1.11	83	139	4.5	65	57.4		1	0
69	0	1	1	0	0	25	4	14	1	14	1	25	0	0	0	0	25	1	0	25	0	25	1	14	1	1	1	97	0.84	0	0	50	53	155	95		32.8889	94.7443	124	24.5	2.12	90	146	7.65	66	62	9.33827	1	1
69	0	0	0	0	0	38	4	19	1	32	1	19	1	0	0	0	38	0	0	38	0	38	1	32	1	1	1	118	1.07	0	0	60	70	137.5	80		30.7599	67.3781	100	68.39	1.13	43	107	8.28	61	37.4	10.716	0	1
69	1	1	0	1	0	19	4	19	0	19	0	19	0	0	0	0	19	0	0	19	0	19	0	19	1	1	1	104	0.98	1	0	60	57	125	80		29.4108	57.7924	131	88.92	0.91	192	210	5.47	50	121.6	6.98667	1	1
71	0	1	0	1	0	12	4	1	1	12	0	1	1	1	0	1	12	0	0	12	0	12	0	12	1	1	1	103	1	0	0		70	150	87.5		28.6851		112	102.4	0.79	85	125	5.61	52	56	2.12938	1	1
71	0	1	0	0	1	41	4	26	1	26	1	41	0	1	1	0	41	0	0	41	0	41	1	26	1	1	1	93	0.89	0	0	60	70	180	80		25.2595	97.8393	65	91.68	0.87	57	155	6.1	72	71.6	4.30123	0	0
72	0	0	0	0	0	47	4	47	0	47	0	47	0	0	0	0	47	1	0	47	0	47	0	47	1	0	0	75	0.77	1	0	60	74	140	75		21.3382	45.9541	96	119.85	0.53	59	227	3.62	70	145.2	1.04296	0	0
72	0	1	0	0	0	36	4	18	1	36	0	36	0	0	0	0	36	0	0	36	1	18	0	36	1	1	1			0	0	55	68	125	80		25.2826	47.1478	160	71.43	1.08	143	142	6.54	32	81.4	2.40988	0	0
72	1	1	0	0	0	41	4	41	0	41	0	41	0	0	0	0	41	0	0	41	0	41	0	41	1	0	1	97	1.03	0	0	60	85	155	80		26.8386	69.029	93	73.79	1.05	88	114	4.29	36	60.4	1.81407	1	1
72	0	0	0	0	1	46	4	0	1	1	1	0	1	0	0	0	46	0	0	46	1	0	0	46	1	1	1	105	1.05	0	1	50	90	145	85		28.8415	98.9736	100	82.6	0.95	106	225	4.23	48	155.8	1.62963	0	0
73	0	1	0	0	0	45	4	45	0	45	0	45	0	0	0	0	45	0	0	45	0	45	0	45	1	1	1	100	1.03	0	0	60	71	115	75		25.1559	95.4573	152	92.65	0.86	176	215		34	145.8	3.5279	1	0
73	1	1	0	0	0	18	4	18	1	18	0	18	0	1	1	0	18	0	0	18	0	18	0	18	1	1	1	97	0.97	0	0	45	71	122.5	80		24.8016	99.5691	255	104.97	0.77	159	133	5.58	32	71	6.8	1	1
75	0	1	0	0	0	45	4	45	0	45	0	45	0	0	0	0	45	1	0	45	0	45	0	45	1	0	1	90	0.9	0	0	60	61	175	95		23.0112	71.7728	85	75.21	0.79	117	141	4.42	35	82.6	1.32222	0	1
75	0	1	1	0	0	25	4	25	1	1	1	25	0	0	0	0	25	0	0	25	0	25	1	1	1	1	1	98	0.95	0	0		60	130	80		27.1809		165	114.95	0.71	86	145	3.1	64	63.8	3.34074	1	0
75	0	0	0	0	0	39	4	39	0	39	0	39	0	0	0	0	39	0	0	39	0	39	0	39	1	1	0	70	0.88	0	0	60	62	140	80		18.662	47.1883	115	63.34	1.19	48	187	6.27	67	110.4	1.59012	0	0
75	0	0	0	1	0	45	4	45	0	45	0	45	0	0	0	0	45	0	0	45	0	45	0	45	1	0	1	106	0.96	0	0	76	67	127.5	80		29.4078	60.6923	110	86.09	0.91	51	133	4.78	34	88.8	3.85679	0	0
76	0	0	0	0	0	41	4	41	0	41	0	41	0	0	0	0	41	0	0	41	0	41	0	41	1	0	0	95	0.92	0	0	55	67	145	80		26.7698	86.9698	104	105.99	0.76	127	229	5.37	58	145.6	1.64346	0	1
77	0	0	0	0	1	18	4	11	1	11	1	18	1	0	0	0	18	0	0	18	0	18	1	11	1	0	0	112	1.08	0	1	60	83	155	80		30.8594	60.0976	105	91.65	0.86	214	221	7.71	45	133.2	3.52593	0	1
78	0	0	0	0	0	35	4	35	0	35	0	35	0	0	0	0	35	1	0	35	0	35	0	35	1	0	1	106	1.01	0	0	60	80	127.5	80		28.8889	62.5586	91	60.5	0.95	86	139	7.99	50	72	4.31407	0	0
78	0	0	0	0	0	47	4	47	0	47	0	47	0	0	0	0	47	0	0	47	0	47	0	47	0	0	1	115	1.05	0	1	60	48	110	60		35.3386	85.1119	93	64.55	1.16	75	140	5.01	44	81	1.19407	0	0
79	0	0	0	0	1	44	4	44	0	44	0	44	0	0	0	0	44	0	0	44	0	44	0	44	1	1	1	97	0.92	1	0	55		130	82.5		23.6652	69.4353	122	71.45	1.06	97	234		49	165.6	2.50025	0	0
79	0	0	0	0	0	20	4	0	1	1	1	20	0	0	0	0	20	0	0	20	1	0	0	20	1	1	1	102	1	0	0	65	71	122.5	80		26.1286	70.1179	152	49.11	1.47	79	117	7.2	47	54.8	1.87654	0	0
81	0	0	0	0	0	27	4	17	1	17	1	17	1	1	1	0	27	1	0	27	1	17	0	9	1	1	1	100	0.98	0	0	60	64	140	80		27.5556	86.5087	74	61.2	0.93	144	179	4.82	78	72	0.858765	0	0
81	0	1	1	1	0	21	4	15	1	21	0	21	0	0	0	0	21	0	0	21	0	21	1	15	1	0	1	107	1.02	1	0	60	70	155	90		28.7197	70.5724	100	55.32	1.32	91	149	6.33	46	84.8	3.77778	0	1
82	0	0	0	0	0	45	4	45	0	45	0	45	0	0	0	0	45	0	0	45	0	45	0	45	1	0	1	86	0.92	0	0	60	92	120	80		22.2137	66.7785	115	74.98	1.01	184	187	5.51	31	119.2	1.41975	0	0
82	0	0	0	0	0	36	4	4	1	36	0	36	0	0	0	0	36	0	0	36	1	4	0	36	1	0	1	85	0.86	0	0	60	58	120	80		25.7117	90.0295	84	95.6	0.82	119	168	4.6	63	81	1.36889	0	1
83	1	1	0	1	0	43	4	10	1	10	1	43	0	0	0	0	43	1	0	43	1	10	0	43	1	1	1	103	0.89	0	0	50	74	100	75		34.24	101.719	105	62.6	0.91	82	231	4.62	63	151.6	2.54074	1	0
84	0	0	0	0	0	49	4	3	1	3	1	49	0	0	0	0	49	0	0	49	1	3	0	49	1	0	1	109	1.02	0	0	60		145	80		27.4717	65.6673	98	94.91	0.82	66	121	5.69	44	63.8	1.9116	0	0
84	0	1	0	0	0	41	4	41	0	41	0	41	0	0	0	0	41	0	0	41	0	41	0	41	1	0	1			1	0	55	57	135	80		25.5937	85.4534	90	42.06	1.66	129	156	4.63	37	93.2	2.24444	0	1
65	0	0	0	1	0	23	4	23	1	23	0	23	0	1	1	0	23	0	0	23	0	23	0	23	1	0	1			0	0																	0	0
74	0	0	0	0	0	45	4	45	0	45	0	45	0	0	0	0	45	0	0	45	0	45	0	45	1	0	1	100	1	1	0		70	150	85		25.4028	77.311	100	70.09	1.09	149	174	7.96	44	100.2	3.67259	0	1
77	0	0	0	1	0	33	4	33	0	33	0	33	0	0	0	0	33	1	0	33	0	33	0	33	1	1	1	120	0.99	0	0	60	65	115	80		37.7176	88.5259	122	42.48	1.29	159	167	6.45	46	89	5.81383	0	1
[truncated: 6 more columns]
